# Supplementary material for: Consensus on β-Lactamase Nomenclature
Source: Antimicrob Agents Chemother. 2022 Apr 5;66(4):e00333-22. doi: 10.1128/aac.00333-22 (PMC9017354; doi:10.1128/aac.00333-22)
Supplement: Supplemental file 1 — List of workshop invitees and attendees. Download aac.00333-22-s0001.xlsx, XLSX file, 0.02 MB [file aac.00333-22-s0001.xlsx]

## Sheet: invitees
First Name	Last Name	Country	Attended ?
Frank	Aarestrup	Denmark	Y
Yoshichika	Arakawa	Japan
Cesar	Arias	USA	Y
Matthew	Avison	UK	Y
Fernando	Baquero	Spain	Y
Alex	Beceiro	Spain	y
Robert	Bonomo	USA	Y
German	Bou	Spain	Y
Patricia	Bradford	USA	Y
Karen	Bush	USA	Y
Rafael	Canton Moreno	Spain
Alessandra	Caratoli	Italy	Y
Mariana	Castenheira	USA	Y
Teresa	Coque	Spain	Y
Eric	Desarbre	Switzerland
Jean-Denis	Docquier	Italy
Yohei	Doi	USA	Y
Andrea	Endimiani	Switzerland
Michael	Feldgarden	USA	Y
Jean-Marie	Frere	Belgium	Y
Ana	Gales	Brazil	Y
Moreno	Galleni	Belgium	Y
Christian	Giske	Sweden
Marek	Gniadkowski	Poland	Y
Gabriel	Gutkind	Argentina	Y
Daniel	Haft	USA
Nancy	Hanson	USA	Y
Sohei	Harada	Japan	Y
Romney	Humphries	USA	Y
Bogdan	Iorga	France	Y
Yoshi	Ishii	Japan	Y
George	Jacoby	USA	Y
Bill	Klimke	USA	Y
Barry	Kreiswirth	USA
David	Livermore	UK	Y
Olga	Lomovskaya	USA	Y
Amy	Mathers	USA	Y
Vivi	Miriagou	Greece	Y
Shahriar	Mobashery	USA
Michael	Mulvey	Canada	Y
Patrice	Nordmann	Switzerland
Stephen	Obara	Nigeria
Malcolm	Page	Switzerland
Tim	Palzkill	USA	Y
Krisztina	Papp-Wallace	USA	Y
Sally	Partridge	Australia	Y
David	Paterson	Australia
Mariagrazia	Perilli	Italy	Y
Johann	Pitout	Canada
Laurent	Poirel	France	Y
Spyros	Pournaras	Greece	Y
Pablo	Power	Argentina	Y
Michael	Pucci	USA
Arjun	Prasad	USA	Y
Maria Soledad	Ramirez	Argentina	Y
Gianni	Rossolini	Italy	Y
Paul	Roy	Canada	Y
Stefan	Schwarz	Germany	Y
Jim	Spencer	UK
Motoyuki	Sugai	Japan	Y
Pranita	Tamma	USA	Y
Marcelo	Tolmasky	USA	Y
Athanassios	Tsakris	Greece	Y
Sergei	Vakulenko	USA	Y
Focco	van den Akker	USA	Y
David	van Duin	USA	Y
Alejandro J.	Vila	Argentina	Y
Jordi	Vila Estape	Spain
Maria Virginia	Villegas	Colombia	Y
Tim	Walsh	UK
Neil	Woodford	UK
Gerry	Wright	Canada
Yoshinori	Yamano	Japan	Y
